# Supplementary material for: Begonia guangdongensis, a new species of Begonia (Begoniaceae) from Guangdong, China
Source: PhytoKeys. 2020 Oct 7;162:29–36. doi: 10.3897/phytokeys.162.51913 (PMC7560510; doi:10.3897/phytokeys.162.51913)
Supplement: XML Treatment for Begonia guangdongensis [file phytokeys.162.51913-treatment1.xml]

<!DOCTYPE tp:taxon-treatment
  PUBLIC "-//TaxonX//DTD Taxonomic Treatment Publishing DTD v0 20100105//EN" "tax-treatment-NSO.dtd">
<tp:taxon-treatment xmlns:tp="http://www.plazi.org/taxpub"><tp:treatment-meta><kwd-group><label>Taxon classification</label><kwd><named-content xmlns:xlink="http://www.w3.org/1999/xlink" content-type="kingdom">Plantae</named-content></kwd><kwd><named-content xmlns:xlink="http://www.w3.org/1999/xlink" content-type="order">Cucurbitales</named-content></kwd><kwd><named-content xmlns:xlink="http://www.w3.org/1999/xlink" content-type="family">Begoniaceae</named-content></kwd></kwd-group><mixed-citation publication-type="journal"><person-group><name><surname>Tu</surname><given-names>Wen-Hui</given-names></name><name><surname>Wang</surname><given-names>Bing-Mou</given-names></name><name><surname>Huang</surname><given-names>Yi</given-names></name><name><surname>Yao</surname><given-names>Gang</given-names></name><name><surname>Huang</surname><given-names>Jiu-Xiang</given-names></name><name><surname>Li</surname><given-names>Yu-Ling</given-names></name></person-group><article-title><italic><tp:taxon-name><tp:taxon-name-part taxon-name-part-type="genus" reg="Begonia">Begonia</tp:taxon-name-part> <tp:taxon-name-part taxon-name-part-type="species" reg="guangdongensis">guangdongensis</tp:taxon-name-part></tp:taxon-name></italic>, a new species of <italic><tp:taxon-name><tp:taxon-name-part taxon-name-part-type="genus" reg="Begonia">Begonia</tp:taxon-name-part></tp:taxon-name></italic> (<tp:taxon-name><tp:taxon-name-part taxon-name-part-type="family">Begoniaceae</tp:taxon-name-part></tp:taxon-name>) from Guangdong, China</article-title><source>PhytoKeys</source><day>07</day><month>10</month><year>2020</year><volume>162</volume><fpage>29</fpage><lpage>36</lpage><pub-id pub-id-type="doi">10.3897/phytokeys.162.51913</pub-id></mixed-citation></tp:treatment-meta><tp:nomenclature><tp:taxon-name><object-id xmlns:xlink="http://www.w3.org/1999/xlink" content-type="arpha" xlink:type="simple">0DC1CAC1-667D-5BB6-9185-D5D17A142C36</object-id>
            <tp:taxon-name-part taxon-name-part-type="genus" reg="Begonia">Begonia</tp:taxon-name-part>
            <tp:taxon-name-part taxon-name-part-type="species" reg="guangdongensis">guangdongensis</tp:taxon-name-part>
            <object-id xmlns:xlink="http://www.w3.org/1999/xlink" content-type="ipni" xlink:type="simple">urn:lsid:ipni.org:names:77211928-1</object-id>
          </tp:taxon-name><tp:taxon-authority>W.H.Tu, B.M.Wang &amp; Y.L.Li</tp:taxon-authority><tp:taxon-status xmlns:xlink="http://www.w3.org/1999/xlink" xlink:type="simple">sp. nov.</tp:taxon-status><xref ref-type="fig" rid="F1">Figs 1</xref><xref ref-type="fig" rid="F2">, 2</xref></tp:nomenclature><tp:treatment-sec sec-type="diagnosis" id="SECID0EZGAC"><title>Diagnosis.</title><p><italic><tp:taxon-name><tp:taxon-name-part taxon-name-part-type="genus" reg="Begonia">Begonia</tp:taxon-name-part> <tp:taxon-name-part taxon-name-part-type="species" reg="guangdongensis">guangdongensis</tp:taxon-name-part></tp:taxon-name></italic> is morphologically similar to <italic><tp:taxon-name><tp:taxon-name-part taxon-name-part-type="genus" reg="Begonia">B.</tp:taxon-name-part> <tp:taxon-name-part taxon-name-part-type="species" reg="biflora">biflora</tp:taxon-name-part></tp:taxon-name></italic> T. C. Ku (<xref ref-type="bibr" rid="B12">Wu and Ku 1997</xref>), <italic><tp:taxon-name><tp:taxon-name-part taxon-name-part-type="genus" reg="Begonia">B.</tp:taxon-name-part> <tp:taxon-name-part taxon-name-part-type="species" reg="longistyla">longistyla</tp:taxon-name-part></tp:taxon-name></italic> Y. M. Shui &amp; W. H. Chen (<xref ref-type="bibr" rid="B10">Shui and Chen 2005</xref>) and <italic><tp:taxon-name><tp:taxon-name-part taxon-name-part-type="genus" reg="Begonia">B.</tp:taxon-name-part> <tp:taxon-name-part taxon-name-part-type="species" reg="chongzuoensis">chongzuoensis</tp:taxon-name-part></tp:taxon-name></italic> Yan Liu, S. M. Ku &amp; C.-I Peng (<xref ref-type="bibr" rid="B8">Peng et al. 2012</xref>) by sharing obliquely ovate asymmetric leaves, hairy petioles, a glabrous peduncle, 2–3 times branched dichasial cyme and glabrous trigonous-ellipsoid capsules. However, it can be easily distinguished from <italic><tp:taxon-name><tp:taxon-name-part taxon-name-part-type="genus" reg="Begonia">B.</tp:taxon-name-part> <tp:taxon-name-part taxon-name-part-type="species" reg="biflora">biflora</tp:taxon-name-part></tp:taxon-name></italic> by its stipules with aristate apex and without ciliate margin (vs. aristate and ciliate apex and ciliate margin), rugose leaves (vs. flat) and glabrous capsules (vs. pubescent); it differs from <italic><tp:taxon-name><tp:taxon-name-part taxon-name-part-type="genus" reg="Begonia">B.</tp:taxon-name-part> <tp:taxon-name-part taxon-name-part-type="species" reg="longistyla">longistyla</tp:taxon-name-part></tp:taxon-name></italic> by its abaxially glabrous stipules without ciliate margin (vs. abaxially hairy stipules with ciliate margin), leaves densely hirsute-pilose (vs. densely tuberculate-based pilose-setula) and inflorescence equal or slightly shorter than petioles (vs. much longer) and it can be distinguished from <italic><tp:taxon-name><tp:taxon-name-part taxon-name-part-type="genus" reg="Begonia">B.</tp:taxon-name-part> <tp:taxon-name-part taxon-name-part-type="species" reg="chongzuoensis">chongzuoensis</tp:taxon-name-part></tp:taxon-name></italic> by its persistent stipules and bracts (vs. caducous), rugose leaves (vs. nearly flat), leaves densely white hirsute-pilose (vs. moderately to sparsely whitish-hyaline or reddish setulose) and an unequally 3-winged capsule (vs. equal or subequal). (Table <xref ref-type="table" rid="T1">1</xref>).</p><fig id="F1" position="float" orientation="portrait"><object-id xmlns:xlink="http://www.w3.org/1999/xlink" content-type="doi" xlink:type="simple">10.3897/phytokeys.162.51913.figure1</object-id><object-id xmlns:xlink="http://www.w3.org/1999/xlink" content-type="arpha" xlink:type="simple">569A4B35-A23E-5253-9D13-CC6871B51391</object-id><label>Figure 1.</label><caption><p><italic><tp:taxon-name><tp:taxon-name-part taxon-name-part-type="genus" reg="Begonia">Begonia</tp:taxon-name-part> <tp:taxon-name-part taxon-name-part-type="species" reg="guangdongensis">guangdongensis</tp:taxon-name-part></tp:taxon-name></italic><bold>A</bold> plant <bold>B<sub>1</sub></bold> close up of adaxial surface of leaf <bold>B<sub>2</sub></bold> close up of abaxial surface of leaf <bold>C</bold> stipule <bold>D</bold> bract <bold>E<sub>1</sub></bold> and <bold>E<sub>2</sub></bold> staminate flower <bold>F</bold> androecium <bold>G<sub>1</sub></bold> and <bold>G<sub>2</sub></bold> pistillate flower <bold>H</bold> style and stigma <bold>I</bold> cross section of ovary in the middle part <bold>J</bold> immature capsule. Drawn by Zheng-meng Yang.</p></caption><graphic xmlns:xlink="http://www.w3.org/1999/xlink" xlink:href="phytokeys-162-029-g001.jpg" position="float" orientation="portrait" xlink:type="simple" id="oo_460105.jpg"><uri content-type="original_file" xlink:type="simple">https://binary.pensoft.net/fig/460105</uri></graphic></fig><table-wrap id="T1" position="float" orientation="portrait"><label>Table 1.</label><caption><p>Difference between <italic><tp:taxon-name><tp:taxon-name-part taxon-name-part-type="genus" reg="Begonia">Begonia</tp:taxon-name-part> <tp:taxon-name-part taxon-name-part-type="species" reg="guangdongensis">guangdongensis</tp:taxon-name-part></tp:taxon-name></italic>, <italic><tp:taxon-name><tp:taxon-name-part taxon-name-part-type="genus" reg="Begonia">B.</tp:taxon-name-part> <tp:taxon-name-part taxon-name-part-type="species" reg="biflora">biflora</tp:taxon-name-part></tp:taxon-name></italic>, <italic><tp:taxon-name><tp:taxon-name-part taxon-name-part-type="genus" reg="Begonia">B.</tp:taxon-name-part> <tp:taxon-name-part taxon-name-part-type="species" reg="longistyla">longistyla</tp:taxon-name-part></tp:taxon-name></italic> and <italic><tp:taxon-name><tp:taxon-name-part taxon-name-part-type="genus" reg="Begonia">B.</tp:taxon-name-part> <tp:taxon-name-part taxon-name-part-type="species" reg="chongzuoensis">chongzuoensis</tp:taxon-name-part></tp:taxon-name></italic>.</p></caption><table id="TID0E4JAE" rules="all"><tbody><tr><th rowspan="1" colspan="1">Character</th><th rowspan="1" colspan="1">
                    <italic><tp:taxon-name><tp:taxon-name-part taxon-name-part-type="genus" reg="Begonia">B.</tp:taxon-name-part> <tp:taxon-name-part taxon-name-part-type="species" reg="guangdongensis">guangdongensis</tp:taxon-name-part></tp:taxon-name></italic>
                  </th><th rowspan="1" colspan="1">
                    <italic><tp:taxon-name><tp:taxon-name-part taxon-name-part-type="genus" reg="Begonia">B.</tp:taxon-name-part> <tp:taxon-name-part taxon-name-part-type="species" reg="biflora">biflora</tp:taxon-name-part></tp:taxon-name></italic>
                  </th><th rowspan="1" colspan="1">
                    <italic><tp:taxon-name><tp:taxon-name-part taxon-name-part-type="genus" reg="Begonia">B.</tp:taxon-name-part> <tp:taxon-name-part taxon-name-part-type="species" reg="longistyla">longistyla</tp:taxon-name-part></tp:taxon-name></italic>
                  </th><th rowspan="1" colspan="1">
                    <italic><tp:taxon-name><tp:taxon-name-part taxon-name-part-type="genus" reg="Begonia">B.</tp:taxon-name-part> <tp:taxon-name-part taxon-name-part-type="species" reg="chongzuoensis">chongzuoensis</tp:taxon-name-part></tp:taxon-name></italic>
                  </th></tr><tr><td rowspan="1" colspan="1">Stipules</td><td rowspan="1" colspan="1">persistent, ovate-triangular, apex aristate, margin eciliate, abaxially glabrous</td><td rowspan="1" colspan="1">persistent, ovate-triangular, apex aristate and ciliate, margin ciliate, abaxially glabrous or with few hairs on midrib</td><td rowspan="1" colspan="1">persistent, triangular, apex aristate, margin ciliate, abaxially with hairs</td><td rowspan="1" colspan="1">caducous, ovate or triangular-ovate, apex aristate, margin eciliate or sparsely ciliolate, abaxially glabrous or with few hairs along midrib</td></tr><tr><td rowspan="1" colspan="1">Petioles</td><td rowspan="1" colspan="1">ca.15–30 cm long, densely white villous</td><td rowspan="1" colspan="1">4–22 cm long, hirsute-villous</td><td rowspan="1" colspan="1">3–5 cm long, densely covered with strigae</td><td rowspan="1" colspan="1">4.5–15 cm long, sparsely hirsute-villous</td></tr><tr><td rowspan="1" colspan="1">Leaf blades</td><td rowspan="1" colspan="1">10–18 × 7–13 cm, apex acuminate or caudate, margin irregularly repand serrate, adaxial surface rugose, densely white hirsute-pilose, veins depressed</td><td rowspan="1" colspan="1">8–25 × 7–23 cm, apex obtuse, sometimes rounded or acute, margin crenulate and irregularly denticulate, adaxial surface flat, sparsely setulose or hispidulous, veins not depressed</td><td rowspan="1" colspan="1">6–10 × 4–6 cm, apex rotundate or with an obtuse tip, margin serrulate, adaxial surface rugose, densely tuberculate-based pilose-setulose, veins depressed</td><td rowspan="1" colspan="1">6–13 × 5–10 cm, apex acuminate or shortly acuminate, margin crenate-denticulate, adaxial surface nearly flat, moderately to sparsely whitish-hyaline or reddish setulose, veins slightly depressed</td></tr><tr><td rowspan="1" colspan="1">Bracts</td><td rowspan="1" colspan="1">persistent, oblong, apex obtuse</td><td rowspan="1" colspan="1">persistent, oblong or long ovate, apex undescribed</td><td rowspan="1" colspan="1">persistent, ovate, apex with a tip</td><td rowspan="1" colspan="1">caducous, ovate or rounded, apex obtuse or rounded</td></tr><tr><td rowspan="1" colspan="1">Inflorescence</td><td rowspan="1" colspan="1">6–15 flowers, peduncle glabrous, 15–20 cm, equal or slightly shorter than petioles</td><td rowspan="1" colspan="1">4–13 flowers, peduncle glabrous or sparsely pilose, 5–7.5 cm, shorter than petioles</td><td rowspan="1" colspan="1">20–40 flowers, peduncle glabrous, 4–8 cm long, much longer than petioles</td><td rowspan="1" colspan="1">4–8 flowers, peduncle glabrous, 5–12 cm long, shorter than petioles</td></tr><tr><td rowspan="1" colspan="1">Staminate flower</td><td rowspan="1" colspan="1">outer tepals 9–14 × 8–13 mm, inner tepals oblong or narrowly elliptic, 7–9 × 3–4 mm</td><td rowspan="1" colspan="1">outer tepals 4–11 × 5–9 mm, inner tepals obovate or elliptic, 6–9 × 3–5 mm</td><td rowspan="1" colspan="1">outer tepals 4–5 mm in diam., inner tepals obovate, 4.5–5 × 3–3.5 mm</td><td rowspan="1" colspan="1">outer tepals 11–14.5 × 11–15 mm, inner tepals obovate or narrowly obovate, 9–11 × 3.5–5 mm</td></tr><tr><td rowspan="1" colspan="1">Pistillate flower</td><td rowspan="1" colspan="1">outer tepals 6–9 × 8–12 mm, inner tepals oblong or ovate-lanceolate, styles yellow</td><td rowspan="1" colspan="1">outer tepals 6–9.5 × 6–8 mm, inner tepals oblanceolate, styles yellowish-green</td><td rowspan="1" colspan="1">outer tepals 4–5 mm in diam., inner tepals obovate, styles yellow</td><td rowspan="1" colspan="1">outer tepals 9.5–11.5 × 10–11.5 mm, inner tepals elliptic or broadly lanceolate, styles yellow</td></tr><tr><td rowspan="1" colspan="1">Capsules</td><td rowspan="1" colspan="1">trigonous-ellipsoid, unequally 3-winged, glabrous, with a few small red spots</td><td rowspan="1" colspan="1">oblong, unequally or subequally 3-winged, pubescent</td><td rowspan="1" colspan="1">ovate, subequally 3-winged, glabrous</td><td rowspan="1" colspan="1">trigonouse-llipsoid, somewhat compressed, equally or subequally 3-winged, glabrous</td></tr><tr><td rowspan="1" colspan="1">Flowering time</td><td rowspan="1" colspan="1">September to October</td><td rowspan="1" colspan="1">May</td><td rowspan="1" colspan="1">April to June</td><td rowspan="1" colspan="1">May to September</td></tr></tbody></table></table-wrap></tp:treatment-sec><tp:treatment-sec sec-type="material" id="SECID0EEEAE"><title>Type.</title><p>China. Guangdong Province, Yangchun City, Chunwan Town, on a slope of a limestone hill in an evergreen forest, <named-content xmlns:xlink="http://www.w3.org/1999/xlink" content-type="dwc:verbatimCoordinates" xlink:type="simple"><named-content content-type="geo-json" specific-use="{&#34;type&#34;:&#34;Point&#34;,&#34;coordinates&#34;:[111.957300,22.362233]}" id="NCID0ENEAE" xlink:type="simple">22°21'44.04"N, 111°57'26.28"E</named-content></named-content>, alt. 88 m, 6 October 2019, <italic>Li et al. 263</italic> (holotype, CANT!; isotype, IBSC!).</p></tp:treatment-sec><tp:treatment-sec sec-type="description" id="SECID0EUEAE"><title>Description.</title><p>Perennial herbs, rhizomatous. Rhizomes creeping, red, stout, 7–12 mm in diam., internodes 4–7 mm long, sparsely hairy. Leaves simple and alternate; stipules generally persistent, ovate-triangular, 5–8 × 3–5 mm, apex aristate, arista ca. 1.5 mm long, abaxially glabrous; petioles red, ca. 15–30 cm long, with densely white villose, ± reflexed trichomes; blades basifixed, asymmetric, obliquely ovate, 10–18 × 7–13 cm, papery, rugose, adaxially densely white hirsute-pilose, veins depressed, abaxially hirsute-pilose, denser on primary veins, veins convex, base obliquely deeply cordate, apex acuminate or caudate, margin irregularly repand serrate and ciliate; basal palmate veins 6–7. Inflorescences axillary, arising directly from rhizome, flowers 6–15 in a 2–3 times branched dichasial cyme; peduncles 15–20 cm long, equal or slightly shorter than petioles, glabrous; bracts oblong, 2–3 × 1–1.5 mm, apex obtuse, margin serrulate and ciliate. Staminate flowers: pedicel 1–1.5 cm long, glabrous; tepals 4, outer 2 ovate to suborbicular, 9–14 × 8–13 mm, upper side pinkish-white, lower side pink with red nerves, glabrous on both sides, inner 2 white, oblong or narrowly elliptic, 7–9 × 3–4 mm, glabrous; androecium actinomorphic, nearly spherical, yellow, stamens numerous, filaments nearly free, 1–1.5 mm long, anthers obovate, ca. 1.2 × 0.7 mm, apex emarginated. Pistillate flower: pedicle 1–1.5 cm; tepals 3, outer 2 broadly ovate to suborbicular, 6–9 × 8–12 mm, pink with red nerves, glabrous on both sides, inner 1 of left side white, oblong or ovate-lanceolate, 5–6 × 2–3 mm; styles 3, fused at base, yellow, ca. 1.5–2 mm long, the upper 2-cleft; stigmas spirally twisted; ovary trigonous-ellipsoid, dark pink, 1-locular with parietal placentation, glabrous, 3-winged. Capsule nodding, trigonous-ellipsoid, apex obtuse, 8–10 mm long, 5–7 mm in diam. (wings excluded), surface with a few small red spots, unequally 3-winged, abaxial wing lunate, 2.5–5 mm wide, lateral wings 2–3 mm wide, glabrous.</p><fig id="F2" position="float" orientation="portrait"><object-id xmlns:xlink="http://www.w3.org/1999/xlink" content-type="doi" xlink:type="simple">10.3897/phytokeys.162.51913.figure2</object-id><object-id xmlns:xlink="http://www.w3.org/1999/xlink" content-type="arpha" xlink:type="simple">51B07AD2-E1A8-5EAC-A914-EA55209763AB</object-id><label>Figure 2.</label><caption><p>Habitat and morphology of <italic><tp:taxon-name><tp:taxon-name-part taxon-name-part-type="genus" reg="Begonia">Begonia</tp:taxon-name-part> <tp:taxon-name-part taxon-name-part-type="species" reg="guangdongensis">guangdongensis</tp:taxon-name-part></tp:taxon-name></italic><bold>A, B</bold> habitat <bold>C</bold> habit <bold>D</bold> petiole <bold>E</bold> close up of petiole <bold>F</bold> view of abaxial surface of leaf <bold>G</bold> view of adaxial surface of leaf <bold>H</bold> close up of adaxial surface of leaf <bold>I</bold> rhizome <bold>J</bold> inflorescences <bold>K</bold> view of adaxial surfaces of staminate and pistillate flower <bold>L</bold> view of abaxial surfaces of staminate and pistillate flower <bold>M</bold> androecium <bold>N</bold> styles and stigmas <bold>O</bold> immature capsule <bold>P</bold> cross section of ovary in the middle part <bold>Q</bold> dry bract <bold>R</bold> dry stipule.</p></caption><graphic xmlns:xlink="http://www.w3.org/1999/xlink" xlink:href="phytokeys-162-029-g002.jpg" position="float" orientation="portrait" xlink:type="simple" id="oo_460106.jpg"><uri content-type="original_file" xlink:type="simple">https://binary.pensoft.net/fig/460106</uri></graphic></fig></tp:treatment-sec><tp:treatment-sec sec-type="phenology" id="SECID0ETGAE"><title>Phenology.</title><p>Flowering in September to October, fruiting in October to November.</p></tp:treatment-sec><tp:treatment-sec sec-type="etymology" id="SECID0EYGAE"><title>Etymology.</title><p>The new species is named after the type locality, Guangdong Province, China.</p></tp:treatment-sec><tp:treatment-sec sec-type="habitat" id="SECID0E4GAE"><title>Habitat.</title><p>This new species grows on the slope of a limestone hill in evergreen forests at an elevation of 80–100 m (Fig. <xref ref-type="fig" rid="F3">3</xref>).</p></tp:treatment-sec><tp:treatment-sec sec-type="distribution" id="SECID0EHHAE"><title>Distribution.</title><p>Only one population of this new species was discovered in Guangdong Province in China.</p><fig id="F3" position="float" orientation="portrait"><object-id xmlns:xlink="http://www.w3.org/1999/xlink" content-type="doi" xlink:type="simple">10.3897/phytokeys.162.51913.figure3</object-id><object-id xmlns:xlink="http://www.w3.org/1999/xlink" content-type="arpha" xlink:type="simple">CDD1E7F0-E3B3-54F8-8FD5-F0BA1F5C79EE</object-id><label>Figure 3.</label><caption><p>Distribution map of <italic><tp:taxon-name><tp:taxon-name-part taxon-name-part-type="genus" reg="Begonia">B.</tp:taxon-name-part> <tp:taxon-name-part taxon-name-part-type="species" reg="biflora">biflora</tp:taxon-name-part></tp:taxon-name></italic>, <italic><tp:taxon-name><tp:taxon-name-part taxon-name-part-type="genus" reg="Begonia">B.</tp:taxon-name-part> <tp:taxon-name-part taxon-name-part-type="species" reg="longistyla">longistyla</tp:taxon-name-part></tp:taxon-name></italic>, <italic><tp:taxon-name><tp:taxon-name-part taxon-name-part-type="genus" reg="Begonia">B.</tp:taxon-name-part> <tp:taxon-name-part taxon-name-part-type="species" reg="chongzuoensis">chongzuoensis</tp:taxon-name-part></tp:taxon-name></italic> and <italic><tp:taxon-name><tp:taxon-name-part taxon-name-part-type="genus" reg="Begonia">B.</tp:taxon-name-part> <tp:taxon-name-part taxon-name-part-type="species" reg="guangdongensis">guangdongensis</tp:taxon-name-part></tp:taxon-name></italic>.</p></caption><graphic xmlns:xlink="http://www.w3.org/1999/xlink" xlink:href="phytokeys-162-029-g003.jpg" position="float" orientation="portrait" xlink:type="simple" id="oo_460107.jpg"><uri content-type="original_file" xlink:type="simple">https://binary.pensoft.net/fig/460107</uri></graphic></fig></tp:treatment-sec><tp:treatment-sec sec-type="conservation status" id="SECID0EFJAE"><title>Conservation Status.</title><p><bold>Critically Endangered (<abbrev xmlns:xlink="http://www.w3.org/1999/xlink" xlink:title="Critically Endangered" id="ABBRID0ENJAE" xlink:type="simple">CR</abbrev>)</bold>. Limestone areas in Chunwan Town have been searched for this new species, but <italic><tp:taxon-name><tp:taxon-name-part taxon-name-part-type="genus" reg="Begonia">Begonia</tp:taxon-name-part> <tp:taxon-name-part taxon-name-part-type="species" reg="guangdongensis">guangdongensis</tp:taxon-name-part></tp:taxon-name></italic> is known only from one population consisting of ca. 100 mature individuals. The area of occupancy (<abbrev xmlns:xlink="http://www.w3.org/1999/xlink" xlink:title="area of occupancy" id="ABBRID0E4JAE" xlink:type="simple">AOO</abbrev>) of the species is estimated to be less than 4 km<sup>2</sup>, which indicates the species belongs in the Critically Endangered category under criterion B2, according to the IUCN Red List Categories and Criteria (<xref ref-type="bibr" rid="B5">IUCN 2019</xref>). Since the species grows on a limestone hill near two cement factories, the species is threatened by the limestone quarrying. Its habitat will likely be destroyed since the area is undergoing a continuing decline. Based on the current information (one location with area in continuing decline and <abbrev xmlns:xlink="http://www.w3.org/1999/xlink" xlink:title="area of occupancy" id="ABBRID0EHKAE" xlink:type="simple">AOO</abbrev> less than 10 km<sup>2</sup>), the new species can be assessed as Critically Endangered [B2ab(iii)] (<xref ref-type="bibr" rid="B5">IUCN 2019</xref>).</p></tp:treatment-sec><tp:treatment-sec sec-type="discussion" id="SECID0ERKAE"><title>Discussion.</title><p><italic><tp:taxon-name><tp:taxon-name-part taxon-name-part-type="genus" reg="Begonia">Begonia</tp:taxon-name-part> <tp:taxon-name-part taxon-name-part-type="species" reg="guangdongensis">guangdongensis</tp:taxon-name-part></tp:taxon-name></italic>, belonging to <tp:taxon-name><tp:taxon-name-part taxon-name-part-type="genus" reg="Begonia">Begonia</tp:taxon-name-part> <tp:taxon-name-part taxon-name-part-type="infraspecific-rank">sect.</tp:taxon-name-part> <tp:taxon-name-part taxon-name-part-type="section" reg="Coelocentrum">Coelocentrum</tp:taxon-name-part></tp:taxon-name>, is a very distinctive species in having leaf features, such as rugose and densely hirsute-pilose leaves and an obtuse apex of the capsules. Although it is more or less similar to <italic><tp:taxon-name><tp:taxon-name-part taxon-name-part-type="genus" reg="Begonia">B.</tp:taxon-name-part> <tp:taxon-name-part taxon-name-part-type="species" reg="biflora">biflora</tp:taxon-name-part></tp:taxon-name></italic>, <italic><tp:taxon-name><tp:taxon-name-part taxon-name-part-type="genus" reg="Begonia">B.</tp:taxon-name-part> <tp:taxon-name-part taxon-name-part-type="species" reg="longistyla">longistyla</tp:taxon-name-part></tp:taxon-name></italic> and <italic><tp:taxon-name><tp:taxon-name-part taxon-name-part-type="genus" reg="Begonia">B.</tp:taxon-name-part> <tp:taxon-name-part taxon-name-part-type="species" reg="chongzuoensis">chongzuoensis</tp:taxon-name-part></tp:taxon-name></italic> in their obliquely ovate asymmetric leaves and glabrous trigonous-ellipsoid capsules, it differs from <italic><tp:taxon-name><tp:taxon-name-part taxon-name-part-type="genus" reg="Begonia">B.</tp:taxon-name-part> <tp:taxon-name-part taxon-name-part-type="species" reg="biflora">biflora</tp:taxon-name-part></tp:taxon-name></italic> by its sparsely hairy and smooth rhizomes (vs. rough rhizomes with many membranous scales), leaves with densely hirsute-pilose and depressed veins on adaxial surface (vs. with sparsely setula and veins not depressed) and stipule and capsule features discussed in the above diagnostic description. However, <italic><tp:taxon-name><tp:taxon-name-part taxon-name-part-type="genus" reg="Begonia">B.</tp:taxon-name-part> <tp:taxon-name-part taxon-name-part-type="species" reg="guangdongensis">guangdongensis</tp:taxon-name-part></tp:taxon-name></italic> is quite different from <italic><tp:taxon-name><tp:taxon-name-part taxon-name-part-type="genus" reg="Begonia">B.</tp:taxon-name-part> <tp:taxon-name-part taxon-name-part-type="species" reg="longistyla">longistyla</tp:taxon-name-part></tp:taxon-name></italic>, being distinguished by its oblong bracts with obtuse apex (vs. ovate bracts with a tip apex), stipule and leaf pubescence, length of inflorescence and capsules features. <italic><tp:taxon-name><tp:taxon-name-part taxon-name-part-type="genus" reg="Begonia">B.</tp:taxon-name-part> <tp:taxon-name-part taxon-name-part-type="species" reg="guangdongensis">guangdongensis</tp:taxon-name-part></tp:taxon-name></italic> is also markedly distinct from <italic><tp:taxon-name><tp:taxon-name-part taxon-name-part-type="genus" reg="Begonia">B.</tp:taxon-name-part> <tp:taxon-name-part taxon-name-part-type="species" reg="chongzuoensis">chongzuoensis</tp:taxon-name-part></tp:taxon-name></italic> by its stipules, leaf and bract and capsule features. In addition, their distribution range is different (Fig. <xref ref-type="fig" rid="F3">3</xref>). Both <italic><tp:taxon-name><tp:taxon-name-part taxon-name-part-type="genus" reg="Begonia">B.</tp:taxon-name-part> <tp:taxon-name-part taxon-name-part-type="species" reg="biflora">biflora</tp:taxon-name-part></tp:taxon-name></italic> and <italic><tp:taxon-name><tp:taxon-name-part taxon-name-part-type="genus" reg="Begonia">B.</tp:taxon-name-part> <tp:taxon-name-part taxon-name-part-type="species" reg="longistyla">longistyla</tp:taxon-name-part></tp:taxon-name></italic> are distributed in Yunnan Province and <italic><tp:taxon-name><tp:taxon-name-part taxon-name-part-type="genus" reg="Begonia">B.</tp:taxon-name-part> <tp:taxon-name-part taxon-name-part-type="species" reg="chongzuoensis">chongzuoensis</tp:taxon-name-part></tp:taxon-name></italic> in Guangxi Province, whereas <italic><tp:taxon-name><tp:taxon-name-part taxon-name-part-type="genus" reg="Begonia">B.</tp:taxon-name-part> <tp:taxon-name-part taxon-name-part-type="species" reg="guangdongensis">guangdongensis</tp:taxon-name-part></tp:taxon-name></italic> occurs in Guangdong Province. Additionally, <italic><tp:taxon-name><tp:taxon-name-part taxon-name-part-type="genus" reg="Begonia">B.</tp:taxon-name-part> <tp:taxon-name-part taxon-name-part-type="species" reg="guangdongensis">guangdongensis</tp:taxon-name-part></tp:taxon-name></italic> flowers in September to October, while <italic><tp:taxon-name><tp:taxon-name-part taxon-name-part-type="genus" reg="Begonia">B.</tp:taxon-name-part> <tp:taxon-name-part taxon-name-part-type="species" reg="biflora">biflora</tp:taxon-name-part></tp:taxon-name></italic> flowers in May, <italic><tp:taxon-name><tp:taxon-name-part taxon-name-part-type="genus" reg="Begonia">B.</tp:taxon-name-part> <tp:taxon-name-part taxon-name-part-type="species" reg="longistyla">longistyla</tp:taxon-name-part></tp:taxon-name></italic> in April to June and <italic><tp:taxon-name><tp:taxon-name-part taxon-name-part-type="genus" reg="Begonia">B.</tp:taxon-name-part> <tp:taxon-name-part taxon-name-part-type="species" reg="chongzuoensis">chongzuoensis</tp:taxon-name-part></tp:taxon-name></italic> in May to September. Thus, even if they were growing together, they would be genetically isolated in time.</p></tp:treatment-sec><ref-list><ref id="B12"><mixed-citation xmlns:xlink="http://www.w3.org/1999/xlink" xlink:type="simple"><person-group><name name-style="western"><surname>Wu</surname><given-names>ZY</given-names></name><name name-style="western"><surname>Ku</surname><given-names>TC</given-names></name></person-group> (<year>1997</year>) <article-title>New taxa of the <italic><tp:taxon-name><tp:taxon-name-part taxon-name-part-type="genus">Begonia</tp:taxon-name-part></tp:taxon-name></italic> L. (<tp:taxon-name><tp:taxon-name-part taxon-name-part-type="family">Begoniaceae</tp:taxon-name-part></tp:taxon-name>) from China (cont.).</article-title><source>Zhiwu Fenlei Xuebao</source><volume>35</volume>(<issue>1</issue>): <fpage>43</fpage>–<lpage>45</lpage>. <ext-link xlink:type="simple" ext-link-type="uri" xlink:href="http://www.plantsystematics.com/CN/">http://www.plantsystematics.com/CN/</ext-link></mixed-citation></ref><ref id="B10"><mixed-citation xmlns:xlink="http://www.w3.org/1999/xlink" xlink:type="simple"><person-group><name name-style="western"><surname>Shui</surname><given-names>YM</given-names></name><name name-style="western"><surname>Chen</surname><given-names>WH</given-names></name></person-group> (<year>2005</year>) <article-title>New data of sect. <tp:taxon-name><tp:taxon-name-part taxon-name-part-type="subgenus"/><tp:taxon-name-part taxon-name-part-type="genus">Coelocentrum</tp:taxon-name-part> (<tp:taxon-name-part taxon-name-part-type="subgenus">Begonia</tp:taxon-name-part>)</tp:taxon-name> in <tp:taxon-name><tp:taxon-name-part taxon-name-part-type="family">Begoniaceae</tp:taxon-name-part></tp:taxon-name>.</article-title><source>Yunnan Zhi Wu Yan Jiu</source><volume>27</volume>(<issue>4</issue>): <fpage>367</fpage>–<lpage>368</lpage>.</mixed-citation></ref><ref id="B8"><mixed-citation xmlns:xlink="http://www.w3.org/1999/xlink" xlink:type="simple"><person-group><name name-style="western"><surname>Peng</surname><given-names>CI</given-names></name><name name-style="western"><surname>Ku</surname><given-names>SM</given-names></name><name name-style="western"><surname>Kono</surname><given-names>Y</given-names></name><name name-style="western"><surname>Liu</surname><given-names>Y</given-names></name></person-group> (<year>2012</year>) <article-title><italic><tp:taxon-name><tp:taxon-name-part taxon-name-part-type="genus">Begonia</tp:taxon-name-part> <tp:taxon-name-part taxon-name-part-type="species">chongzuoensis</tp:taxon-name-part></tp:taxon-name></italic> (sect. <tp:taxon-name><tp:taxon-name-part taxon-name-part-type="genus"/><tp:taxon-name-part taxon-name-part-type="section">Coelocentrum</tp:taxon-name-part></tp:taxon-name>, <tp:taxon-name><tp:taxon-name-part taxon-name-part-type="family">Begoniaceae</tp:taxon-name-part></tp:taxon-name>), a new calciphile from Guangxi, China.</article-title><source>Botanical Studies (Taipei, Taiwan)</source><volume>53</volume>: <fpage>283</fpage>–<lpage>290</lpage>.</mixed-citation></ref><ref id="B5"><mixed-citation xmlns:xlink="http://www.w3.org/1999/xlink" xlink:type="simple"><institution xlink:type="simple">IUCN</institution> (<year>2019</year>) Guidelines for Using the IUCN Red List Categories and Criteria. version 14. Prepared by the Standards and Petitions Committee of the IUCN Species Survival Commission. <ext-link xlink:type="simple" ext-link-type="uri" xlink:href="http://cmsdocs.s3.amazonaws.com/RedListGuidelines.pdf">http://cmsdocs.s3.amazonaws.com/RedListGuidelines.pdf</ext-link> [accessed on 22 Dcember 2019]</mixed-citation></ref></ref-list></tp:taxon-treatment>
